# Supplementary material for: Multiple Introductions of Rabbit Hemorrhagic Disease Virus Lagovirus europaeus/GI.2 in Africa
Source: Biology (Basel). 2021 Sep 8;10(9):883. doi: 10.3390/biology10090883 (PMC8471427; doi:10.3390/biology10090883)
Supplement: Supplementary file 1 [file biology-10-00883-s001.zip]

Archive with 1 entries (1 files):
- biology-1338460-supplementary.pdf
